# Supplementary material for: Constraint-Induced Movement Therapy (CIMT) and Neural Precursor Cell (NPC) Transplantation Synergistically Promote Anatomical and Functional Recovery in a Hypoxic-Ischemic Mouse Model
Source: Int J Mol Sci. 2024 Aug 29;25(17):9403. doi: 10.3390/ijms25179403 (PMC11395467; doi:10.3390/ijms25179403)
Supplement: Supplementary file 1 [file ijms-25-09403-s001.zip]

Archive with 1 entries (1 files):
- ijms-3033214-supplementary.pdf
